# Supplementary material for: Brain Imaging in Patients with Non-Small Cell Lung Cancer—A Systematic Review
Source: J Clin Med. 2025 Jan 22;14(3):708. doi: 10.3390/jcm14030708 (PMC11818832; doi:10.3390/jcm14030708)
Supplement: Supplementary file 1 [file jcm-14-00708-s001.zip]

Archive with 1 entries (1 files):
- jcm-3399455-supplementary.pdf
